# Supplementary material for: Downregulation of TRPC4 and TRPC5 Inhibits Smooth Muscle Cell Proliferation without Affecting Endothelial Cell Proliferation
Source: Genet Res (Camb). 2021 Nov 27;2021:2949986. doi: 10.1155/2021/2949986 (PMC8643255; doi:10.1155/2021/2949986)
Supplement: Supplementary Materials — Morphological comparison of vascular smooth muscle cells and vascular endothelial cells, siRNA transfection into VECs and VSMCs, and construction of TRPC4 and TRPC5 knockdown vascular smooth muscle cells and vascular endothelial cells are presented. [file 2949986.f1.zip]

Archive with 2 entries (2 files):
- 2949986.f1/Supplementary Materials(1).docx
- 2949986.f1/Supplementary materials.docx
